# Supplementary material for: Sperm Proteome after Interaction with Reproductive Fluids in Porcine: From the Ejaculation to the Fertilization Site
Source: Int J Mol Sci. 2020 Aug 22;21(17):6060. doi: 10.3390/ijms21176060 (PMC7570189; doi:10.3390/ijms21176060)
Supplement: Supplementary file 1 [file ijms-21-06060-s001.zip]

Archive with 1 entries (1 files):
- ijms-897808-supplementary.xlsx
