# Supplementary material for: Sperm Proteome after Interaction with Reproductive Fluids in Porcine: From the Ejaculation to the Fertilization Site
Source: Int J Mol Sci. 2020 Aug 22;21(17):6060. doi: 10.3390/ijms21176060 (PMC7570189; doi:10.3390/ijms21176060)
Supplement: Supplementary file 1 [file ijms-21-06060-s001.zip › ijms-897808-supplementary.xlsx]

## Sheet: Supplementary file
Protein name	Gene name	Predicted molecular weight (Da)	Accession number	Protein score					Mean number of peptides					Biological process
				SP	UF	SP+UF	OF	SP+OF	SP	UF	SP+UF	OF	SP+OF
40S ribosomal protein S3a	RPS3A	29.9	F2Z5C7	-	-	-	26.8	-	-	-	-	3	-	cell differentiation; negative regulation of apoptotic process; translation
40S ribosomal protein S5	RPS5	22.9	F2Z5E6	-	-	-	60.9	-	-	-	-	4	-	translation
40S ribosomal protein S7	RPS7	22.1	A0A287A9Y6	-	-	-	-	35.7	-	-	-	-	2	cell differentiation; positive regulation of gene expression; protein stabilization; ribosomal small subunit biogenesis; rRNA processing; translation
60 kDa heat shock protein, mitochondrial	HSPD1	50.2	A0A287ATN8	-	-	-	92.6	53.5	-	-	-	6	3	protein refolding; protein stabilization; response to unfolded protein
60S acidic ribosomal protein P0	RPLP0	34.3	A0A5S6HGK5	-	-	-	36.7	-	-	-	-	2	-	ribosome biogenesis
60S acidic ribosomal protein P1	RPLP1	11.5	F1SIT7	-	-	-	48.7	53.2	-	-	-	2	2	nuclear-transcribed mRNA catabolic process, nonsense-mediated decay; cytoplasmic translation; rRNA processing; translation; translational initiation; translational elongation; SRP-dependent cotranslational protein targeting to membrane; viral transcription; activation of protein kinase activity; positive regulation of protein kinase activity
60S acidic ribosomal protein P2	RPLP2	11.7	A0A287B7U0	-	-	-	133.3	140.3	-	-	-	8	8	nuclear-transcribed mRNA catabolic process, nonsense-mediated decay; cytoplasmic translation; rRNA processing; translation; translational initiation; translational elongation; SRP-dependent cotranslational protein targeting to membrane; viral transcription
60S ribosomal protein L17 isoform a	RPL17	21.4	A0A287B386	-	-	-	26.0	-	-	-	-	2	-	cytoplasm translation
60S ribosomal protein L4	RPL4	50.5	A0A5G2QSX6	-	-	-	116.6	41.3	-	-	-	8	8	nuclear-transcribed mRNA catabolic process, nonsense-mediated decay; rRNA processing; translation; translational initiation; SRP-dependent cotranslational protein targeting to membrane; viral transcription
Acrosin	ACR	45.4	A0A287AFN9	152.1	121.5	-	-	-	9	7	-	-	-	acrosome reaction; binding of sperm to zp and penetration of zp; single fertilization
Acrosin-binding protein	ACRBP	60.8	F1SL45	191.3	101.5	32.7	-	-	13	8	3	-	-	acrosome assembly; fertilization
Actin, cytoplasmic 1	ACTB	42.3	A0A287AA77	30.5	121.1	58.4	160.5	56.0	2	10	4	10	-	sperm motility; cell cycle; endocytosis; exocytosis; intracellular protein transport
A-kinase anchoring protein 4	AKAP4	95.3	A0A286ZWH7	-	157.9	-	-	-	-	15	-	-	-	sperm motility
Aldehyde dehydrogenase 1 family member A1	ALDH1A1	54.8	I3LRS5	-	-	-	58.0	65.4	-	-	-	4	4	retinoid metabolic process; ethanol oxidation; cellular aldehyde metabolic process; retinol metabolic process; positive regulation of GTPase activity; oxidation-reduction process; fructose catabolic process to hydroxyacetone phosphate and glyceraldehyde-3-phosphate
Amine oxidase	IL4I1	64.7	F1RHU4	195.7	240.2	23.4	-	-	13	17	2	-	-	cellular amino acid catabolic process
Angiotensin-converting enzyme	ACE	150.3	F1RRW5	175.2	106.4	-	-	-	14	8	-	-	-	spermatogenesis; positive regulation of blood pressure; regulation of systemic arterial blood pressure
Annexin I	ANXA1	38.7	F1SJB5	-	-	-	118.8	194.8	-	-	-	6	12	DNA duplex unwinding; G-protein coupled receptor signaling pathway, coupled to cyclic nucleotide second messenger; G1/S transition of mitotic cell cycle; T cell proliferation; actin cytoskeleton reorganization; adaptive immune response; alpha-beta T cell differentiation; apoptotic signaling pathway; bleb assembly; cell morphogenesis; cell surface receptor signaling pathway; cellular response to a…
Annexin II	ANXA2	46.9	A0A286ZJV6	-	-	-	91.4	138.6	-	-	-	5	9	angiogenesis; membrane raft assembly; positive regulation of receptor recycling; positive regulation of protein phosphorylation; negative regulation of receptor internalization; membrane budding; body fluid secretion; collagen fibril organization; positive regulation of vesicle fusion; negative regulation of low-density lipoprotein particle receptor catabolic process; osteoclast development; fibr…
Annexin V	ANXA5	36.1	F2Z5C1	-	-	-	108.1	139.6	-	-	-	6	10	signal transduction; blood coagulation; response to organic substance; negative regulation of apoptotic process; negative regulation of catalytic activity; negative regulation of coagulation
Anterior gradient 2, protein disulphide isomerase family member	AGR2	23.3	A0A287AM82	-	-	-	-	22.0	-	-	-	-	1	positive regulation of cell-substrate adhesion; positive regulation of epidermal growth factor receptor signaling pathway; positive regulation of protein localization to plasma membrane
Apolipoprotein A-I	APOA1	30.3	K7GM40	-	471.2	136.9	-	114.8	-	32	10	-	8	acylglycerol catabolic process; cholesterol homeostasis; cholesterol metabolic process; cholesterol transport; extracellular structure organization; lipoprotein metabolic process; multicellular organismal process; phospholipid transport; positive regulation of biosynthetic process; positive regulation of cellular metabolic process; protein-containing complex assembly; regulation of lipid metaboli…
Apolipoprotein A-II preproprotein	APOA2	11.1	A0A481BCM9	-	-	-	25.1	-	-	-	-	1	-	lipid transport; lipoprotein metabolic process
Apolipoprotein E	APOE	36.6	P18650	-	58.3	-	-	-	-	5	-	-	-	acylglycerol catabolic process; cholesterol homeostasis; cholesterol metabolic process; cholesterol transport; extracellular structure organization; lipoprotein metabolic process; multicellular organismal process; phospholipid transport; positive regulation of biosynthetic process; positive regulation of cellular metabolic process; protein-containing complex assembly; regulation of lipid metaboli…
ATP synthase subunit alpha	ATP5F1A	60.1	A0A287BBS4	-	107.2	-	-	-	-	9	-	-	-	ATP binding
ATP synthase subunit beta	ATP5F1B	60.8	K7GLT8	218.8	151.8	58.9	63.3	-	13	9	3	5	-	nucleobase-containing compound metabolic process; respiratory electron transport chain
Beta-hexosaminidase	HEXB	62.1	D0G6X8	27.7	-	-	-	-	3	-	-	-	-	oogenesis; penetration of zona pellucida; cellular calcium ion homeostasis; cellular protein metabolic process; lipid storage
Beta-microseminoprotein	MSMB	13.5	A0A2C9F3B6	30.9	-	-	-	-	2	-	-	-	-	-
Calmodulin	CALM3	16.7	A0A5G2QWK6	41.1	79.9	-	34.9	46.9	2	6	-	2	3	calcium-mediated signaling
Calreticulin	CALR	42.3	P28491	-	-	-	235.8	234.9	-	-	-	13	14	protein folding; protein metabolic process; oocyte maturation via the regulation of calcium homeostatis
Carbohydrate-binding protein AQN-1	AQN-1	13.9	Q4R0H3	157.1	178.7	164.9	73.5	69.4	9	10	9	5	4	single fertilization
Chaperonin containing TCP1 subunit 8	CCT8	59.9	I3LCA2	-	21.1	-	-	-	-	2	-	-	-	binding of sperm to zona pellucida; protein folding; protein stabilization
Chromosome 1 open reading frame 56	MENT	37.7	A0A5G2QRQ5	87.9	63.2	25.3	-	-	6	4	1	-	-	-
Clathrin light chain	CLTA	23.2	A0A287BFJ2	-	-	-	20.5	23.2	-	-	-	1	1	cell cortex part; clathrin-coated vesicle; coated vesicle membrane; membrane protein complex; plasma membrane; postsynapse; synaptic vesicle membrane; vacuole
Clusterin	CLU	54.5	A0A5S6I5T1	26.6	142.1	83.1	-	-	2	9	6	-	-	cell morphogenesis; microglial cell activation; release of cytochrome c from mitochondria; platelet degranulation; lipid metabolic process; complement activation; complement activation, classical pathway; cell death; response to virus; protein import; central nervous system myelin maintenance; positive regulation of proteasomal ubiquitin-dependent protein catabolic process; negative regulation of…
Cofilin-1	CFL1	20	K7GK75	-	-	-	23.2	28.6	-	-	-	1	2	cellular component assembly; cytoskeleton organization; supramolecular fiber organization; wound healing
Creatine kinase B-type	CKB	44.8	A0A5G2R6X7	-	-	-	26.6	-	-	-	-	2	-	phosphocreatine biosynthetic process
Cytochrome c oxidase subunit 5A	COX5A	16.7	F1SJ34	30.7	-	-	-	-	2	-	-	-	-	mitochondrial electron transport, cytochrome c to oxygen
Deleted in malignant brain tumors 1 protein	DMBT1	132.2	Q4A3R3	-	346.1	186.9	159.2	159.7	-	20	12	10	9	pattern recognition receptor signaling pathway; receptor-mediated endocytosis; multicellular organism development; protein transport; epithelial cell differentiation; induction of bacterial agglutination; cellular protein metabolic process; innate immune response; defense response to virus
Dynein cytoplasmic 1 heavy chain 1	DYNC1H1	531.9	A0A287B9W3	-	-	-	68.7	-	-	-	-	5	-	cytoplasmic mRNA processing body assembly; microtubule-based movement; positive regulation of intracellular transport
Elongation factor 1-alpha	EEF1A1	47.9	A0A287A391	-	-	-	201.6	-	-	-	-	14	-	formation of translation initiation ternary complex; translational elongation; translational termination
Endoplasmic reticulum chaperone BiP	HSPA5	70.2	A0A287BIL8	-	-	-	330.7	307.0	-	-	-	19	18	cellular response to heat; cellular response to unfolded protein; chaperone-mediated protein folding
Endoplasmin	HSP90B1	92.5	Q29092	-	-	-	349.8	246.7	-	-	-	21	16	cellular catabolic process; cellular response to chemical stimulus; cofactor metabolic process; drug metabolic process; drug transport; protein complex oligomerization; reactive oxygen species metabolic process; response to toxic substance
Enolase 1	ENO1	47.4	A0A287B6S5	-	75.6	-	-	-	-	5	-	-	-	glycolytic process
Eukaryotic translation elongation factor 2	EEF2	95.8	I3LII3	-	-	-	48.9	120.1	-	-	-	5	6	hematopoietic progenitor cell differentiation; positive regulation of translation; translational elongation
Fc fragment of IgG binding protein	FCGBP	265.4	A0A287BCE6	331.1	-	-	-	-	23	-	-	-	-	-
Fibronectin 1	FN1	270.6	F1SS24	1224.3	605.5	473.4	584.6	439.9	72	38	31	36	30	cell surface receptor signaling pathway; cell-matrix adhesion
Gelsolin	GSN	85.7	A0A287A6P1	-	-	-	52.2	34.9	-	-	-	4	2	cellular component morphogenesis
Glyceraldehyde-3-phosphate dehydrogenase	GAPDHS	44.3	F1RM74	-	55.4	-	120.7	-	-	4	-	10	-	ATP biosynthetic process: carbohydrate metabolic process; carboxylic acid biosynthetic process; coenzyme biosynthetic process; generation of precursor metabolities and energy; nucleotide catabolic process; nucleotide phpsphorylation; pyruvate metabolic process
Glycoprotein 2	GP2	58.1	F1RPA7	172.3	-	-	-	-	10	-	-	-	-	-
Heat shock 10kDa protein 1	HSPE1	10.9	F1SMZ6	55.3	-	-	-	-	3	-	-	-	-	chaperone cofactor-dependent protein refolding
Heat shock 70 kDa protein 1-like	HSPA1L	70.3	A5A8V7	-	59.7	-	-	-	-	4	-	-	-	binding of sperm to zona pellucida; cellular response to heat; cellular response to unfolded protein; chaperone-mediated protein folding; vesicle-mediated transport
Heat shock cognate 71kDa protein	HSPA8	74.5	A0A286ZWK2	-	-	-	182.9	142.4	-	-	-	13	9	autophagy; axo-dendritic transport; cellular response to heat; cellular response to unfolded protein; chaperone-mediated protein folding; lysosomal transport; peptide metabolic process; protein catabolic process; protein depolymerization; protein localization to lysosome; protein targeting to vacuole; protein transmembrane transport; vesicle-mediated transport
Heat shock protein HSP 90-alpha	HSP90AA1	90.6	A0A287AQK7	-	52.8	-	150.86	169.4	-	4	-	13	11	cellular response to heat; protein stabilization
Heat shock protein HSP 90-beta	HSP90AB1	94.6	A0A286ZKC5	-	-	-	78.4	71.5	-	-	-	8	1	placenta development; protein folding; response to stress; response to unfolded protein; response to salt stress; virion attachment to host cell; positive regulation of transforming growth factor beta receptor signaling pathway; regulation of protein ubiquitination; positive regulation of protein binding; negative regulation of proteasomal ubiquitin-dependent protein catabolic process; positive r…
Hemoglobin subunit alpha	HBA	15	P01965	-	82.0	-	-	-	-	6	-	-	-	oxigen transport
Hemoglobin subunit beta	HBB	26.1	A0A5G2QRW3	-	100.2	-	-	-	-	7	-	-	-	oxigen transport
Heterogeneous nuclear ribonucleoprotein K isoform X1	HNRNPK	51	I3LQS0	-	-	-	-	49.1	-	-	-	-	4	regulation of transcription by RNA polymerase II; RNA processing
Histone H2A	H2AFX	15.1	A0A5G2QMX0	-	108.1	-	-	-	-	9	-	-	-	-
Hypoxia up-regulated 1	HYOU1	117.6	A0A286ZZF0	-	-	-	-	64.5	-	-	-	-	5	chromatin remodeling; histone acetylation; regulation of transcription by RNA polymerase II; ribonucleoprotein complex assembly; transcription by RNA polymerase II
Ig like protein	IGHM	69.4	A0A286ZTC9	-	93.9	-	-	-	-	6	-	-	-	-
IgA heavy chain constant region	IGHA	44.2	A0A287B626	-	73.0	-	-	-	-	6	-	-	-	complement activation, classical pathway; innate immune response
IQ motif containing GTPase activating protein 1	IQGAP1	195.3	F1RMJ4	-	-	-	33.3	77.3	-	-	-	2	5	cell cycle; intracellular signal transduction
IZUMO family member 4	IZUMO4	31.3	A0A5G2QPK2	44.0	64.6	-	-	-	3	5	-	-	-	sperm-egg recognition; fusion of sper to egg plasma membrane involved in single fertilization
Jacalin-type lectin domain-containing protein	wga16	18.3	A0A287AVU8	136.7	166.3	92.2	-	-	9	12	6	-	-	-
Keratin 1	KRT1	64.9	F1SGG3	46.3	-	-	-	-	3	-	-	-	-	complement activation, lectin pathway; retina homeostasis; response to oxidative stress; fibrinolysis; regulation of angiogenesis; negative regulation of inflammatory response; establishment of skin barrier
Keratin 14	KRT14	42.4	F1S0J8	-	-	-	-	87.6	-	-	-	-	6	-
Keratin 75	KRT75	59.5	F1SGI7	21.1	20.6	-	-	-	1	1	-	-	-	hematopoietic progenitor cell differentiation
Leucine zipper protein 2 (LUZP2)	LUZP2	39.5	A0A287BT68	181.3	142.9	106.3	-	-	13	10	8	-	-	-
Leucine-rich repeat-containing protein 37A-like isoform X2	LOC100626147	239	A0A287B9V6	65.9	94.3	-	-	34.9	5	7	-	-	3	-
LY6/PLAUR domain containing 4	LYPD4	26.6	D3K5J4	44.8	54.1	-	-	-	3	4	-	-	-	-
Major seminal plasma glycoprotein PSP-I	PSP-I	14.5	P35495	177.4	118.2	155.2	-	74.9	9	7	8	-	4	single fertilization
Major seminal plasma glycoprotein PSP-II	PSP-II	14.8	P35496	140.0	68.8	129.1	-	48.8	8	5	8	-	3	single fertilization
Malate dehydrogenase	MDH2	41.9	A0A5G2RGL7	85.3	62.1	-	-	-	7	4	-	-	-	carbohydrate metabolic process; tricarboxylic acid cycle
Mitochondria-eating protein	SPATA18	65.2	A0A5G2R8N5	-	34.6	-	-	-	-	3	-	-	-	mitochondrial protein catabolic process
Multifunctional fusion protein	PKM	121.5	A0A287B7L9	-	27.6	-	166.8	97.3	-	3	-	10	7	-
Myosin 9	MYH9	23.7	A0A5G2R8R0	-	-	-	80.7	48.2	-	-	-	5	3	meiotic spindle organization; cell morphogenesis involved in differentiation; cytokinesis; angiogenesis; in utero embryonic development; establishment of T cell polarity; membrane protein ectodomain proteolysis; phagocytosis, engulfment; integrin-mediated signaling pathway; myoblast fusion; regulation of cell shape; protein transport; actin filament-based movement; platelet formation; monocyte di…
Myosin heavy chain 14	MYH14	232.2	I3LIE3	-	-	-	39.1	30.6	-	-	-	3	3	actin filament-based movement; actomyosin structure organization; mitochondrion morphogenesis
Myosin light polypeptide 6	MYL6	25.5	A0A5G2QAD4	-	-	-	33.7	-	-	-	-	3	-	-
Myosin motor domain-containing protein	MYH10	110.1	F1SSA6	-	-	-	55.2	-	-	-	-	6	-	-
Myosin-11	MYH11	203.4	A0A287ASK1	-	-	-	48.7	34.9	-	-	-	3	2	-
Na(+)/H(+) exchange regulatory cofactor NHE-RF	SLC9A3R1	39.3	B8XH67	-	-	-	-	42.8	-	-	-	-	4	actin cytoskeleton organization; adenylate cyclase-activating dopamine receptor signaling pathway; cellular phosphate ion homeostasis
NPC intracellular cholesterol transporter 2	NPC2	16.8	A0A5G2RMF7	35.9	-	-	-	-	3	-	-	-	-	intracellular cholesterol transport
Outer dense fiber protein 1	ODF1	29.5	Q29077	-	20.9	-	-	-	-	3	-	-	-	cell differentation; multicellular organism development; spermatogenesis
Outer dense fiber protein 2	ODF2	104.5	F1RR82	-	133.0	-	-	-	-	9	-	-	-	G2/M transition of mitotic cell cycle; multicellular organism development; spermatid development; regulation of cilium assembly
Oviduct-specific glycoprotein	OVGP1	58.5	Q28990	-	-	-	166.2	144.7	-	-	-	10	8	binding of sperm to zona pelucida; amino sugar catabolic process; aminoglycan metabolic process; cellular catabolic process; drug metabolic process; macromolecule catabolic process; organonitrogen compound catabolic process
Peptidyl arginine deiminase 2	PADI2	78.3	I3LNE4	-	-	-	41.9	-	-	-	-	6	-	chromatin-mediated maintenance of transcription; regulation of chromatin disassembly
Peptidylprolyl isomerase	ARF3	37.5	A0A287B5T6	-	-	-	33.9	-	-	-	-	3	-	intracellular protein transport; vesicle-mediated transport
Peroxiredoxin 1	PRDX1	25.1	A0A286ZND5	-	-	-	44.9	-	-	-	-	3	-	cell population proliferation; cell redox homeostasis; erythrocyte homeostasis; leukocyte activation; response to oxidative stress
Peroxiredoxin-5, mitochondrial	PRDX5	17.3	A0A5G2R4K5	127.7	101.3	-	39.9	-	9	8	-	5	-	cellular catabolic process; cellular homeostasis; cellular response to oxidative stress; cofactor metabolic process; drug metabolic process; reactive oxygen species metabolic process; regulation of cellular process; response to toxic substance
Profilin	PFN1	22.5	F1RFY1	-	29.4	-	-	-	-	3	-	-	-	actin cytoskeleton organization; mitochondrial transmembrane transport
Protein disulfide-isomerase P4HB	P4HB	56.4	G9F6X8	-	-	-	164.1	188.0	-	-	-	11	10	protein folding; response to endoplasmic reticulum stress
Protein disulfide-isomerase PDIA3	PDIA3	56.7	F6QA08	-	-	-	118.8	88.7	-	-	-	8	6	protein folding; response to endoplasmic reticulum stress
Protein disulfide-isomerase PDIA4	PDIA4	72.9	F1SAD9	-	-	-	184.6	184.6	-	-	-	18	14	protein folding; response to endoplasmic reticulum stress
Pyruvate dehydrogenase E1 component subunit beta	PDHB	39.6	A0A5G2QSU5	-	26.7	-	-	-	-	2	-	-	-	acetyl-CoA biosynthetic process from pyruvate
RIIa domain-containing protein	CABYR	50.3	A0A5G2R5J1	-	31.3	-	-	-	-	2	-	-	-	sperm capacitation
RuvB-like helicase	RUVBL1	50.6	I3L742	-	-	-	43.7	-	-	-	-	3	-	box C/D snoRNP assembly; DNA repair; DNA recombination; chromatin remodeling; transcription, DNA-templated; regulation of transcription, DNA-templated; regulation of transcription from RNA polymerase II promoter; mitotic nuclear division; spermatogenesis; DNA duplex unwinding; CENP-A containing nucleosome assembly; regulation of growth; histone H4 acetylation; histone H2A acetylation; cell divisi…
Seminal plasma protein pB1	BSP1	17.8	A0A2C9F357	113.9	91.3	73.1	-	-	7	7	7	-	-	spermatid development; sperm capacitation; single fertilization
Seminal plasma sperm motility inhibitor	AQN-3	15	I7HJH6	200.4	210.3	293.5	158.3	153.9	11	12	16	9	10	single fertilization
Serine/threonine-protein phosphatase 2A 65 kDa regulatory subunit A alpha isoform	PPP2R1A	65.3	P54612	-	-	-	-	24.3	-	-	-	-	2	chromosome segregation; protein dephosphorylation
SERPIN domain-containing protein	SERPINH1	46.5	A0A286ZRU9	-	-	-	36.9	52.5	-	-	-	4	3	cellular protein metabolic process
Serum albumin	ALB	75.8	A0A287BAY9	-	505.7	-	165.9	109.0	-	37	-	13	8	transport
Sodium/potassium-transporting ATPase subunit alpha	ATP1A1	113.7	F1SAX3	-	-	-	115.6	122.4	-	-	-	9	8	cellular metal ion homeostasis; cellular monovalent inorganic cation homeostasis; proton transmembrane transport
Sperm acrosome membrane-associated protein 1	SPACA1	32.2	D5K8A9	85.5	90.1	37.6	-	-	5	5	2	-	-	anatomical structure formation involved in morphogenesis; cellular component morphogenesis; endomembrane system organization; organelle assembly; spermatid development; acrosome assembly; vesicle organization
Sperm equatorial segment protein 1 precursor	SPESP1	39.9	A0A287B423	156.3	129.4	-	-	-	8	8	-	-	-	calcium ion regulated exocytosis; cellular process involved in reproduction in multicellular organism; single fertilization; vesicle fusion to plasma membrane; acrosome reaction; sperm-egg recognition
Spermadhesin AWN	AWN	16.9	Q4R0H8	250.6	270.6	308.5	180.0	168.2	14	18	20	12	11	single fertilization
Sperm-associated acrosin inhibitor isoform X1	LOC396905	18.1	A0A2C9F3F5	125.1	55.5	37.4	-	-	8	4	2	-	-	-
T-complex protein 1 subunit alpha	TCP1	60.6	F1SB63	-	42.0	-	-	29.3	-	3	-	-	2	protein folding; tubulin complex assembly; binding of sperm to zona pellucida; positive regulation of telomere maintenance via telomerase; translocation of peptides or proteins into host cell cytoplasm; protein stabilization; positive regulation of telomerase activity; scaRNA localization to Cajal body; toxin transport; positive regulation of establishment of protein localization to telomere; pos…
T-complex protein 1 subunit eta	CCT7	60.1	A0A5G2RAV7	28.7	26.1	-	57.2	34.7	2	2	-	3	2	protein folding
T-complex protein 1 subunit gamma	CCT3	60.7	A0A287AMZ2	-	-	-	25.6	-	-	-	-	2	-	protein folding; binding of sperm to zona pellucida
T-complex protein 1 subunit zeta	CCT6A	57.9	I3L9J4	45.3	-	-	32.6	-	4	-	-	2	-	protein folding
Thioredoxin domain-containing protein	PDIA6	50.4	A0A5G2Q895	-	-	-	165.3	137.4	-	-	-	11	9	protein folding; response to endoplasmic reticulum stress; IRE1-mediated unfolded protein response; apoptotic cell clearance; cell redox homeostasis
Transitional endoplasmic reticulum ATPase	VCP	98.3	A0A286ZUM8	47.8	81.2	-	274.2	307.7	4	6	-	16	18	Atg1/ULK1 kinase complex assembly; autophagosome assembley; cellular response to topologically incorrect protein; intracellular protein transport; mitotic nuclear division; mitotic spindle organization; organelle disassembly; protein ubiquitination; protein-containing complex disassembly; response to misfolded protein; ubiquitin-dependent ERAD pathway
Triosephosphate isomerase	TPI1	30.5	A0A288CFT0	-	-	-	24.3	32.6	-	-	-	3	2	gluconeogenesis; glycolytic process
Tropomodulin 3	TMOD3	43.4	A0A5G2R425	-	-	-	57.9	56.9	-	-	-	4	4	cellular component morphogenesis; protein metabolic process
Tubulin alpha chain	TUBA1B	50.1	F2Z5T5	257.5	282.6	126.6	230.5	152.3	16	16	10	15	9	microtubule-based process
Tubulin beta chain	TUBB4B	49.7	A0A5G2QGK1	184.2	198.3	88.8	148.1	73.6	12	13	5	9	4	microtubule-based process
Tyrosine 3-monooxygenase/tryptophan 5-monooxygenase activation protein zeta	YWHAZ	29.3	F2Z558	-	-	-	56.0	109.4	-	-	-	3	7	cell cycle; signal transduction
Uromodulin	UMOD	69.8	F1RPA9	-	69.3	-	-	-	-	5	-	-	-	calcium-mediated signaling; cell cycle process; microtubule organizing center organization
Vanin 2	VNN2	33.5	F1S3Q9	-	89.9	-	-	-	-	6	-	-	-	cellular amide metabolic process; cellular modified amino acid metabolic process; coenzyme metabolic process; monocarboxylic acid metabolic process
V-SNARE coiled-coil homology domain-containing protein	VAMP3	24.1	A0A287BEC7	-	27.6	-	-	-	-	3	-	-	-	SNARE complex assembly; vesicle fusion
WAP four-disulfide core domain 10A-like (WFDC10AL)	WFDC10AL	11.9	A0A287AEV7	49.6		-	-	-	3	-	-	-	-	-
Zonadhesin	ZAN	292.8	A0A5G2QZP6	407.2	247.2	-	-	-	29	19	-	-	-	cell adhesion; reproduction; binding of sperm to zona pelucida
Supplementary file 1. List of proteins identified in boar ejaculated spermatozoa after incubation with seminal plasma (SP), uterine fluid (UF), seminal plasma plus uterine fluid (SP+UF), oviductal fluid (OF), seminal plasma plus oviductal fluid (SP+OF). Sperm biological functions have been listed using UniProt KB database (www.uniprot.org) in combination with PANTHER (www.panther.org). Number und…
